# Supplementary material for: Clotting and Proteolytic Activity of Freeze-Dried Crude Extracts Obtained from Wild Thistles Cynara humilis L. and Onopordum platylepis Murb
Source: Foods. 2023 Jun 9;12(12):2325. doi: 10.3390/foods12122325 (PMC10296898; doi:10.3390/foods12122325)
Supplement: Supplementary file 1 [file foods-12-02325-s001.zip]

Archive with 1 entries (1 files):
- foods-2423229-supplementary.pdf
